# Supplementary material for: Molecular Characterization of Leptospira Species among Patients with Acute Undifferentiated Febrile Illness from the Municipality of Villeta, Colombia
Source: Trop Med Infect Dis. 2024 Jul 25;9(8):168. doi: 10.3390/tropicalmed9080168 (PMC11360529; doi:10.3390/tropicalmed9080168)
Supplement: Supplementary file 1 [file tropicalmed-09-00168-s001.zip › Table S1.xlsx]

## Sheet: Data
Name	Strain	Host	Host order	Country	Collection date	Reference	RefSeq Genome	16S accession	icdA accession	secY accession	lipL32 accession	lipL41 accession	adk accession	Missing
Leptospira adleri	201601302	NA - Enviromental	NA - Enviromental	France	2015	Yes	GCF_004770415.1	NZ_RQHG01000005.1:325-1833	-	NZ_RQHG01000023.1:381194-382576	NZ_RQHG01000018.1:131052-131870	NZ_RQHG01000023.1:508957-510024	NZ_RQHG01000023.1:380620-381183
Leptospira alexanderi	56659	Homo sapiens	Primates	China	1973	Yes	GCF_002009845.1	NZ_JQGW01000198.1:403-1911	NZ_JQGW01000017.1:3378-4574	NZ_JQGW01000053.1:10944-12326	NZ_JQGW01000138.1:11746-12564	NZ_JQGW01000015.1:39544-40611	NZ_JQGW01000053.1:10373-10936
Leptospira idonii	201300427	NA - Enviromental	NA - Enviromental	Japan	2013	Yes	GCF_004770995.1	NZ_RQHW01000025.1:351-1850	NZ_RQHW01000042.1:96069-97280	NZ_RQHW01000047.1:285438-286817	-	-	NZ_RQHW01000047.1:286822-287385	0
Leptospira alstonii	56661	Bombina orientalis		China	1981	Yes	GCF_001569395.1	NZ_JQRS01000211.1:307-1815	NZ_JQRS01000003.1:3104-4300	NZ_JQRS01000077.1:25733-27115	NZ_JQRS01000086.1:13882-14700	NZ_JQRS01000055.1:26770-27837	NZ_JQRS01000077.1:27122-27685
Leptospira andrefontaineae	201800301	NA - Enviromental (soil)	NA - Enviromental	France	2017	Yes	GCF_004770105.1	NZ_RQEY01000009.1:136-1644	NZ_RQEY01000016.1:123816-125012	NZ_RQEY01000001.1:269846-271228	NZ_RQEY01000005.1:354510-355316	NZ_RQEY01000015.1:112879-113943	NZ_RQEY01000001.1:269278-269841
Leptospira bandrabouensis	201601109	NA - Enviromental (water)	NA - Enviromental	France	2016	Yes	GCF_004770555.1	NZ_RQHU01000001.1:85-1584	NZ_RQHU01000005.1:1486437-1487648	NZ_RQHU01000019.1:246447-247826	-	-	NZ_RQHU01000019.1:247830-248390
Leptospira barantonii	FH4-C-A1	NA - Enviromental (soil)	NA - Enviromental	France	2016	Yes	GCF_002811925.1	NZ_NPDS01000015.1:152-1660	NZ_NPDS01000005.1:205864-207060	NZ_NPDS01000001.1:517411-518793	NZ_NPDS01000006.1:35090-35908	NZ_NPDS01000001.1:391347-392414	NZ_NPDS01000001.1:518799-519362
Leptospira biflexa	Patoc 1 (Paris)	NA - Enviromental (water)	NA - Enviromental	No reported	No reported	Yes	GCF_000017685.1	NC_010602.1:1121098-1122597	NC_010602.1:2981989-2983200	NC_010602.1:2031485-2032864	-	-	NC_010602.1:2030921-2031481
Leptospira borgpetersenii	Piyasena	No reported	No reported	No reported	No reported	Yes	GCF_003516145.1	NZ_CP026671.1:2179054-2180562	NZ_CP026671.1:232729-233925	NZ_CP026671.1:886957-888339	NZ_CP026671.1:1821039-1821857	NZ_CP026671.1:391576-392643	NZ_CP026671.1:888364-888909
Leptospira bourretii	201800267	NA - Enviromental (soil)	NA - Enviromental	France	2017	Yes	GCF_004770145.1	NZ_RQFW01000010.1:2561-4060	NZ_RQFW01000018.1:401086-402297	NZ_RQFW01000019.1:268082-269461	-	-	NZ_RQFW01000019.1:267518-268078
Leptospira bouyouniensis	201800295	NA - Enviromental (soil)	NA - Enviromental	France	2017	Yes	GCF_004770625.1	NZ_RQFD01000016.1:671716-673215	NZ_RQFD01000003.1:679187-680398	NZ_RQFD01000015.1:538339-539718	-	-	NZ_RQFD01000015.1:537772-538335
Leptospira brenneri	201800277	NA - Enviromental (soil)	NA - Enviromental	France	2018	Yes	GCF_004769295.1	NZ_RQFP01000012.1:271-1770	NZ_RQFP01000001.1:697000-698211	NZ_RQFP01000014.1:805616-806995	-	-	NZ_RQFP01000014.1:805048-805611
Leptospira broomii	5399	Homo sapiens	Primates	Denmark	No reported	Yes	GCF_000243715.2	NZ_AHMO02000008.1:230818-232326	NZ_AHMO02000008.1:1189697-1190893	NZ_AHMO02000008.1:684485-685867	NZ_AHMO02000004.1:434341-435162	NZ_AHMO02000008.1:806017-807084	NZ_AHMO02000008.1:683918-684481
Leptospira congkakensis	201702421	NA - Enviromental (soil)	NA - Enviromental	Malaysia	2016	Yes	GCF_004770265.1	NZ_RQGQ01000010.1:77-1576	NZ_RQGQ01000022.1:67271-68482	NZ_RQGQ01000004.1:203751-205130	-	-	NZ_RQGQ01000004.1:205134-205697
Leptospira dzoumogneensis	201601113	NA - Enviromental (water)	NA - Enviromental	France	2016	Yes	GCF_004770895.1	NZ_RQHS01000013.1:334-1842	NZ_RQHS01000019.1:265526-266722	NZ_RQHS01000005.1:533854-535236	NZ_RQHS01000010.1:256777-257583	NZ_RQHS01000005.1:378015-379079	NZ_RQHS01000005.1:535241-535804
Leptospira ellinghausenii	E18	NA - Enviromental (soil)	NA - Enviromental	Japan	2014	Yes	GCF_003114815.1	NZ_BFAZ01000021.1:274-1773	NZ_BFAZ01000009.1:1712562-1713773	NZ_BFAZ01000003.1:259555-260934	-	-	NZ_BFAZ01000003.1:260938-261501
Leptospira ellisii	ATI7-C-A5	NA - Enviromental (soil)	NA - Enviromental	France	2016	Yes	GCF_002811955.2	NZ_NPEF02000050.1:401-1909	NZ_NPEF02000001.1:233183-234379	NZ_NPEF02000011.1:82204-83586	NZ_NPEF02000005.1:89839-90657	NZ_NPEF02000008.1:5261-6328	NZ_NPEF02000011.1:83594-84157
Leptospira fainei	BUT 6	Sus scrofa		Australia	2011	Yes	GCF_000306235.2	NZ_AKWZ02000002.1:197294-198802	NZ_AKWZ02000010.1:796400-797596	NZ_AKWZ02000010.1:300595-301977	NZ_AKWZ02000002.1:452965-453783	NZ_AKWZ02000010.1:430770-431837	NZ_AKWZ02000010.1:300028-300591
Leptospira fletcheri	SSW15	NA - Enviromental (water)	NA - Enviromental	Malaysia	2016	Yes	GCF_004769195.1	NZ_RQET01000006.1:295-1803	NZ_RQET01000004.1:209982-211178	NZ_RQET01000004.1:1092512-1093894	NZ_RQET01000008.1:38636-39460	NZ_RQET01000004.1:976272-977342	NZ_RQET01000004.1:1093898-1094461
Leptospira fluminis	SCS5	NA - Enviromental (soil)	NA - Enviromental	Malaysia	2016	Yes	GCF_004771275.1	NZ_RQEV01000006.1:163-1671	NZ_RQEV01000011.1:294802-295998	NZ_RQEV01000001.1:86849-88231	NZ_RQEV01000012.1:252575-253399	NZ_RQEV01000001.1:201330-202400	NZ_RQEV01000001.1:86282-86845
Leptospira gomenensis	201800299	NA - Enviromental (soil)	NA - Enviromental	France	2017	Yes	GCF_004770155.1	NZ_RQFA01000016.1:127-1635	NZ_RQFA01000080.1:358831-360027	NZ_RQFA01000037.1:204048-205430	NZ_RQFA01000014.1:217205-218023	NZ_RQFA01000015.1:33891-34958	NZ_RQFA01000037.1:203478-204041
Leptospira haakeii	ATI7-C-A2	NA - Enviromental (soil)	NA - Enviromental	France	2016	Yes	GCF_002812225.1	NZ_NPEI01000024.1:194-1702	NZ_NPEI01000001.1:907679-908875	NZ_NPEI01000005.1:274669-276051	NZ_NPEI01000002.1:337750-338556	NZ_NPEI01000001.1:81657-82721	NZ_NPEI01000005.1:274101-274664
Leptospira harrisiae	FH2-B-A1	NA - Enviromental (soil)	NA - Enviromental	France	2016	Yes	GCF_002811945.1	NZ_NPDX01000001.1:918507-920006	NZ_NPDX01000007.1:102366-103577	NZ_NPDX01000001.1:1852235-1853614	-	-	NZ_NPDX01000001.1:1851671-1852231
Leptospira hartskeerlii	MCA1-C-A1	NA - Enviromental (soil)	NA - Enviromental	France	2017	Yes	GCF_002811505.1	NZ_NPDN01000022.1:329-1837	NZ_NPDN01000010.1:61837-63033	NZ_NPDN01000002.1:320386-321768	NZ_NPDN01000006.1:125481-126287	NZ_NPDN01000002.1:456463-457527	NZ_NPDN01000002.1:319818-320381
Leptospira inadai	10	Homo sapiens	Primates	USA	No reported	Yes	GCF_000243675.2	NZ_AHMM02000015.1:475747-477255	NZ_AHMM02000025.1:736461-737657	NZ_AHMM02000015.1:108222-109604	NZ_AHMM02000017.1:110050-110871	NZ_AHMM02000015.1:221565-222632	NZ_AHMM02000015.1:107655-108218
Leptospira interrogans	FDAARGOS_203	Homo sapiens	Primates	Brazil	1996	Yes	GCF_002073495.2	NZ_CP020414.2:3520465-3521973	NZ_CP020414.2:1992403-1993599	NZ_CP020414.2:1468451-1469833	NZ_CP020414.2:3956227-3957045	NZ_CP020414.2:1616149-1617216	NZ_CP020414.2:1467880-1468425
Leptospira jelokensis	201702419	NA - Enviromental (soil)	NA - Enviromental	Malaysia	2017	Yes	GCF_004769775.1	NZ_RQGR01000009.1:141074-142573	NZ_RQGR01000012.1:694844-696055	NZ_RQGR01000036.1:185202-186584	-	-	NZ_RQGR01000036.1:186588-187151
Leptospira johnsonii	E8	NA - Enviromental (soil)	NA - Enviromental	Japan	2014	Yes	GCF_003112675.1	NZ_BFAY01000017.1:303-1811	NZ_BFAY01000011.1:1299128-1300324	NZ_BFAY01000011.1:344846-346228	NZ_BFAY01000006.1:254672-255478	NZ_BFAY01000011.1:484029-485093	NZ_BFAY01000011.1:344278-344841
Leptospira kanakyensis	201800292	NA - Enviromental (soil)	NA - Enviromental	France	2017	Yes	GCF_004769235.1	NZ_RQFG01000020.1:273-1772	NZ_RQFG01000018.1:332335-333546	NZ_RQFG01000019.1:220193-221572	-	-	NZ_RQFG01000019.1:221576-222139
Leptospira kemamanensis	201702454	NA - Enviromental	NA - Enviromental	Malaysia	2016	Yes	GCF_004769665.1	NZ_RQGG01000027.1:7-1506	NZ_RQGG01000032.1:61941-63152	NZ_RQGG01000005.1:43330-44709	-	-	NZ_RQGG01000005.1:42763-43326
Leptospira kirschneri	3522-CT	No reported	Chiroptera	Indonesia	No reported	Yes	GCF_000243695.2	NZ_AHMN02000008.1:21328-22836	NZ_AHMN02000013.1:214429-215625	NZ_AHMN02000005.1:29510-30892	NZ_AHMN02000008.1:208203-209021	NZ_AHMN02000005.1:164954-166021	NZ_AHMN02000005.1:28947-29510
Leptospira kmetyi	LS-001/16	NA - Enviromental (soil)	NA - Enviromental	Malaysia	2016	Yes	GCF_003722295.1	NZ_CP033614.1:476289-477797	NZ_CP033614.1:2576327-2577523	NZ_CP033614.1:1610251-1611633	NZ_CP033614.1:790281-791099	NZ_CP033614.1:1730568-1731641	NZ_CP033614.1:1609682-1610227
Leptospira koniambonensis	201800265	NA - Enviromental (soil)	NA - Enviromental	France	2017	Yes	GCF_004769555.1	NZ_RQFY01000010.1:339-1847	NZ_RQFY01000004.1:509340-510536	NZ_RQFY01000004.1:1500282-1501664	NZ_RQFY01000006.1:159486-160292	NZ_RQFY01000004.1:1349578-1350642	NZ_RQFY01000004.1:1501669-1502232
Leptospira langatensis	SSW18	NA - Enviromental (water)	NA - Enviromental	Malaysia	2016	Yes	GCF_004770615.1	NZ_RQER01000003.1:304-1812	NZ_RQER01000004.1:500619-501815	NZ_RQER01000010.1:79664-81046	NZ_RQER01000001.1:356152-356958	NZ_RQER01000006.1:65394-66461	NZ_RQER01000010.1:81051-81614
Leptospira levettii	201601119	NA - Enviromental (water)	NA - Enviromental	France	2016	Yes	GCF_004770425.1	NZ_RQHO01000002.1:2372807-2374306	NZ_RQHO01000002.1:667213-668424	NZ_RQHO01000002.1:3295611-3296990	-	-	NZ_RQHO01000002.1:3295044-3295607
Leptospira licerasiae	BAA-1110	No reported	No reported	No reported	No reported	Yes	GCF_000526875.1	NZ_JAGX01000023.1:19-1527	NZ_JAGX01000002.1:277299-278495	NZ_JAGX01000001.1:611217-612599	NZ_JAGX01000006.1:144831-145637	NZ_JAGX01000001.1:468662-469726	NZ_JAGX01000001.1:612604-613167
Leptospira macculloughii	CES	No reported	No reported	No reported	No reported	No	-	MK791638.1	-	-	-	-	-
Leptospira mayottensis	200901116	Homo sapiens	Primates	France	No reported	Yes	GCF_000306675.2	NZ_CP024871.1:1059890-1061398	NZ_CP024871.1:234618-235814	NZ_CP024871.1:3295431-3296813	NZ_CP024871.1:2344880-2345698	NZ_CP024871.1:418442-419509	NZ_CP024871.1:3294860-3295405
Leptospira meyeri	DSM-21537	No reported	No reported	No reported	No reported	Yes	GCF_004368965.1	NZ_SORO01000001.1:1072801-1074300	NZ_SORO01000001.1:2943218-2944429	NZ_SORO01000001.1:221537-222916	-	-	NZ_SORO01000001.1:222920-223483
Leptospira montravelensis	201800278	NA - Enviromental (soil)	NA - Enviromental	France	2017	Yes	GCF_004770045.1	NZ_RQFO01000004.1:1044727-1046226	NZ_RQFO01000016.1:147411-148622	NZ_RQFO01000004.1:249351-250730	-	-	NZ_RQFO01000004.1:250734-251294
Leptospira mtsangambouensis	201601298	NA - Enviromental (water)	NA - Enviromental	France	2015	Yes	GCF_004770475.1	NZ_RQHK01000002.1:206136-207635	NZ_RQHK01000006.1:103241-104452	NZ_RQHK01000002.1:1149386-1150765	-	-	NZ_RQHK01000002.1:1148822-1149382
Leptospira neocaledonica	ES4-C-A1	NA - Enviromental (soil)	NA - Enviromental	France	2016	Yes	GCF_002812205.1	NZ_NPEA01000026.1:336-1844	NZ_NPEA01000003.1:101838-103034	NZ_NPEA01000009.1:133164-134546	NZ_NPEA01000006.1:8663-9469	NZ_NPEA01000002.1:485145-486209	NZ_NPEA01000009.1:134551-135114
Leptospira noguchii	CZ214	Didelphis marsupialis		Panama	No reported	Yes	GCF_000306255.2	NZ_AKWY02000030.1:987-2495	NZ_AKWY02000033.1:89282-90478	NZ_AKWY02000014.1:127812-129194	NZ_AKWY02000024.1:217748-218566	NZ_AKWY02000004.1:5681-6748	NZ_AKWY02000014.1:129194-129757
Leptospira noumeaensis	201800287	NA - Enviromental (soil)	NA - Enviromental	France	2017	Yes	GCF_004770765.1	NZ_RQFK01000032.1:30-1529	NZ_RQFK01000026.1:65955-67166	NZ_RQFK01000033.1:174805-176184	-	-	NZ_RQFK01000033.1:174238-174801
Leptospira perdikensis	201702692	NA - Enviromental (soil)	NA - Enviromental	Malaysia	2017	Yes	GCF_004769575.1	NZ_RQGA01000012.1:275-1774	NZ_RQGA01000017.1:105541-106752	NZ_RQGA01000014.1:69508-70887	-	-	NZ_RQGA01000014.1:70891-71454
Leptospira perolatii	FH1-B-B1	NA - Enviromental (soil)	NA - Enviromental	France	2016	Yes	GCF_002811875.1	NZ_NPDZ01000033.1:307-1815	NZ_NPDZ01000008.1:124114-125307	NZ_NPDZ01000006.1:208518-209900	NZ_NPDZ01000005.1:22350-23156	NZ_NPDZ01000001.1:666798-667871	NZ_NPDZ01000006.1:209905-210477
Leptospira saintgironsiae	FH4-C-A2	NA - Enviromental (soil)	NA - Enviromental	France	2016	Yes	GCF_002811765.1	NZ_NPDR01000026.1:322-1830	NZ_NPDR01000001.1:154504-155700	NZ_NPDR01000006.1:38687-40069	NZ_NPDR01000002.1:319490-320296	NZ_NPDR01000001.1:966102-967166	NZ_NPDR01000006.1:40074-40637
Leptospira santarosai	LT-821	No reported	No reported	No reported	No reported	Yes	GCF_000313175.2	NZ_CP006694.1:1533343-1534851	NZ_CP006694.1:221848-223044	NZ_CP006694.1:3149705-3151087	NZ_CP006694.1:1411511-1412329	NZ_CP006694.1:3312158-3313225	NZ_CP006694.1:3149136-3149681
Leptospira sarikeiensis	201702455	NA - Enviromental	NA - Enviromental	Malaysia	2016	Yes	GCF_004769615.1	NZ_RQGF01000009.1:229332-230840	NZ_RQGF01000028.1:525915-527111	NZ_RQGF01000012.1:531776-533158	NZ_RQGF01000025.1:63760-64566	NZ_RQGF01000012.1:382230-383294	NZ_RQGF01000012.1:533163-533726
Leptospira selangorensis	201702405	NA - Enviromental (water)	NA - Enviromental	Malaysia	2016	Yes	GCF_004769745.1	NZ_RQGV01000028.1:353-1861	NZ_RQGV01000005.1:1255996-1257192	NZ_RQGV01000005.1:279895-281277	NZ_RQGV01000010.1:258287-259093	NZ_RQGV01000005.1:425063-426127	NZ_RQGV01000005.1:279327-279890
Leptospira semungkisensis	SSS9	NA - Enviromental (soil)	NA - Enviromental	Malaysia	2016	Yes	GCF_004770055.1	NZ_RQEP01000024.1:225-1733	NZ_RQEP01000005.1:449091-450287	NZ_RQEP01000005.1:1384618-1386000	NZ_RQEP01000018.1:244173-244979	NZ_RQEP01000005.1:1240108-1241175	NZ_RQEP01000005.1:1386005-1386568
Leptospira stimsonii	AMB6-RJ	NA - Enviromental (water)	NA - Enviromental	Brazil	2016	Yes	GCF_003545875.1	NZ_QHCS01000002.1:1090641-1092149	NZ_QHCS01000001.1:110713-111909	NZ_QHCS01000001.1:1122620-1124002	NZ_QHCS01000005.1:253029-253847	NZ_QHCS01000001.1:997369-998436	NZ_QHCS01000001.1:1124013-1124576
Leptospira terpstrae	LT-11-33	No reported	No reported	China	No reported	Yes	GCF_000332495.1	NZ_AOGW02000008.1:61501-63000	NZ_AOGW02000009.1:275947-277158	NZ_AOGW02000010.1:237761-239140	-	-	NZ_AOGW02000010.1:239144-239707
Leptospira tipperaryensis	GWTS#1	Crocidura russula		Ireland	2013	Yes	GCF_001729245.1	NZ_CP015217.1:2155636-2157144	NZ_CP015217.1:277007-278203	NZ_CP015217.1:3352757-3354139	NZ_CP015217.1:2489629-2490447	NZ_CP015217.1:3481276-3482343	NZ_CP015217.1:3352183-3352746
Leptospira vanthielii	201601955	NA - Enviromental (water)	NA - Enviromental	France	2016	Yes	GCF_004770365.1	NZ_RQHF01000017.1:238-1737	NZ_RQHF01000035.1:2493-3704	NZ_RQHF01000030.1:49840-51219	-	-	NZ_RQHF01000030.1:51223-51783
Leptospira venezuelensis	CLM-R50	Rat		Venezuela	2012	Yes	GCF_002150055.1	NZ_NFUP01000017.1:241-1749	NZ_NFUP01000001.1:528841-530037	NZ_NFUP01000003.1:369627-371009	NZ_NFUP01000004.1:156900-157706	NZ_NFUP01000001.1:1375455-1376519	NZ_NFUP01000003.1:369059-369622
Leptospira weilii	CUDO6	Canis lupus familiaris		Thailand	2014	Yes	GCF_006874765.1	NZ_CP040840.1:1682593-1684101	NZ_CP040840.1:311367-312563	NZ_CP040840.1:3370448-3371830	NZ_CP040840.1:2034753-2035571	NZ_CP040840.1:3606781-3607848	NZ_CP040840.1:3369877-3370422
Leptospira wolbachii	CDC	No reported	No reported	USA	No reported	Yes	GCF_000332515.2	NZ_AOGZ02000014.1:621882-623383	NZ_AOGZ02000014.1:2463213-2464424	NZ_AOGZ02000008.1:235816-237195	-	-	NZ_AOGZ02000008.1:237199-237759
Leptospira wolffii	201800291	NA - Enviromental (soil)	NA - Enviromental	France	2017	Yes	GCF_004770635.1	NZ_RQFH01000016.1:332-1840	NZ_RQFH01000003.1:688118-689317	NZ_RQFH01000003.1:1150020-1151402	NZ_RQFH01000007.1:241818-242624	NZ_RQFH01000003.1:1001676-1002740	NZ_RQFH01000003.1:1151407-1151970
Leptospira yanagawae	201800272	NA - Enviromental (soil)	NA - Enviromental	France	2017	Yes	GCF_004769275.1	NZ_RQFU01000007.1:29-1528	NZ_RQFU01000001.1:112044-113255	NZ_RQFU01000028.1:43894-45273	-	-	NZ_RQFU01000028.1:43327-43890
Leptospira yasudae	F1	NA - Enviromental (soil)	NA - Enviromental	Brazil	2015	Yes	GCF_003545925.1	NZ_QHCU01000018.1:348-1856	NZ_QHCU01000002.1:363431-364627	NZ_QHCU01000001.1:452837-454219	NZ_QHCU01000004.1:252350-253168	NZ_QHCU01000001.1:582041-583108	NZ_QHCU01000001.1:452268-452831
Leptonema illini	DSM-21528	Bos taurus		USA	No reported	Yes	GCF_000243335.1	NZ_JH597773.1:763498-765003	NZ_JH597773.1:37929-39398	NZ_JH597773.1:4034553-4035926	-	-	NZ_JH597773.1:4035938-4036486
COV001	-	Homo sapiens	Primates	Colombia		-	-	COV001_rrs*	-	-	-	-	-
COV004	-	Homo sapiens	Primates	Colombia		-	-	COV004_rrs*	-	-	-	-	-
COV005	-	Homo sapiens	Primates	Colombia		-	-	COV005_rrs*	-	-	-	-	-
COV006	-	Homo sapiens	Primates	Colombia		-	-	COV006_rrs*	-	-	-	-	-
COV009	-	Homo sapiens	Primates	Colombia		-	-	COV009_rrs	COV009_icdA	COV009_secY	-	-	-
COV011	-	Homo sapiens	Primates	Colombia		-	-	COV011_rrs	-	-	-	-	-
COV012	-	Homo sapiens	Primates	Colombia		-	-	COV012_rrs*	-	-	-	-	-
COV013	-	Homo sapiens	Primates	Colombia		-	-	COV013_rrs	-	COV013_secY*	COV013_lipL32	COV013_LipL41*	-
COV014	-	Homo sapiens	Primates	Colombia		-	-	COV014_rrs	-	-	-	-	-
COV015	-	Homo sapiens	Primates	Colombia		-	-	COV015_rrs*	-	-	-	-	-
COV021	-	Homo sapiens	Primates	Colombia		-	-	COV021_rrs	COV021_icdA	COV021_secY	COV021_LipL32*	-	-
COV023	-	Homo sapiens	Primates	Colombia		-	-	COV023_rrs	-	COV023_secY	COV023_LipL32	-	-
COV024	-	Homo sapiens	Primates	Colombia		-	-	COV024_rrs*	-	-	-	-	-
